# Supplementary material for: Malectin Alleviates Endoplasmic Reticulum Stress in Gestational Diabetes Mellitus via Glycoprotein Quality Control Mechanisms
Source: Adv Sci (Weinh). 2026 May 25:e08901. Online ahead of print. doi: 10.1002/advs.202508901 (PMC13335976; doi:10.1002/advs.202508901)
Supplement: Supplementary file 2 — Supporting File 2: advs75803‐sup‐0002‐Data.zip. [file ADVS-9999-e08901-s001.zip]

Archive with 2 entries (1 files):
- advs75803-sup-0002-Data/
- advs75803-sup-0002-Data/Supplementary File 2 (Source Data).docx
